# Supplementary material for: Trends in Synchronous Teledermatology Use by Level of Service Among Medicare Beneficiaries From 2017 to 2023: Retrospective Observational Study
Source: JMIR Dermatol. 2025 Dec 15;8:e78438. doi: 10.2196/78438 (PMC12704911; doi:10.2196/78438)
Supplement: Multimedia Appendix 2 [file derma-v8-e78438-s002.xlsx]

## Sheet: Sheet1
Total E&M Visits stratified by level
	2017	2018	2019	2020	2021	2022	2023
Level 1 (NEW)	70351	63707	58152	43135	1	0	1
Level 2 (NEW)	694190	664712	650082	490893	227875	187574	167306
Level 3 (NEW)	869778	860415	871973	668750	871188	884201	864013
Level 4 (NEW)	37705	34603	36185	28777	280234	296661	309391
Level 5 (NEW)	1976	2012	2190	1553	4261	3640	3779
Level 1 (ESTABLISHED)	50011	45377	40963	28428	25034	22413	20032
Level 2 (ESTABLISHED)	1784335	1647041	1521437	1097674	1203222	1052898	1010826
Level 3 (ESTABLISHED)	5971285	6065048	6105172	4931859	5720496	5855460	6015836
Level 4 (ESTABLISHED)	1981069	2100905	2405785	2285298	1959399	2001224	2140085
Level 5 (ESTABLISHED)	21320	21883	23725	19535	35042	33598	32725
Total E&M visits	11482020	11505703	11715664	9595902	10326752	10337669	10563994
Total Synchronous Teledermatology Visits stratified by level											Total E&M Visits in person stratified by level
	2017	2018	2019	2020	2021	2022	2023					2017	2018	2019	2020	2021	2022	2023
Level 1 (NEW)	27	37	81	1600	0	0	0				Level 1 (NEW)	70324	63670	58071	41535	1	0	1
Level 2 (NEW)	47	163	497	13506	1280	503	330				Level 2 (NEW)	694143	664549	649585	477387	226595	187071	166976
Level 3 (NEW)	81	108	257	6780	3184	1797	1272				Level 3 (NEW)	869697	860307	871716	661970	868004	882404	862741
Level 4 (NEW)	0	2	2	570	1468	838	814				Level 4 (NEW)	37705	34601	36183	28207	278766	295823	308577
Level 5 (NEW)	1	0	0	115	137	32	52				Level 5 (NEW)	1975	2012	2190	1438	4124	3608	3727
Level 1 (ESTABLISHED)	1	1	1	415	106	134	30				Level 1 (ESTABLISHED)	50010	45376	40962	28013	24928	22279	20002
Level 2 (ESTABLISHED)	12	130	124	39881	6632	3009	2371				Level 2 (ESTABLISHED)	1784323	1646911	1521313	1057793	1196590	1049889	1008455
Level 3 (ESTABLISHED)	33	118	121	120802	27169	14257	10537				Level 3 (ESTABLISHED)	5971252	6064930	6105051	4811057	5693327	5841203	6005299
Level 4 (ESTABLISHED)	22	8	17	21594	14337	10417	9524				Level 4 (ESTABLISHED)	1981047	2100897	2405768	2263704	1945062	1990807	2130561
Level 5 (ESTABLISHED)	1	1	1	1352	1422	826	867				Level 5 (ESTABLISHED)	21319	21882	23724	18183	33620	32772	31858
Total Teledermatology Visits	225	568	1101	206615	55735	31813	25797				Total E&M visits	11481795	11505135	11714563	9389287	10271017	10305856	10538197
Total New pt telederm visits	156	310	837	22571	6069	3170	2468				Total New Pt Visits	1673844	1625139	1617745	1210537	1377490	1368906	1342022
Total established pt telederm visits	69	258	264	184044	49666	28643	23329				Total Established Pt Visits	9807951	9879996	10096818	8178750	8893527	8936950	9196175
Normalized New Patient Synchronous Telederm visits(number of new telederm visits in each level divided by total number of new telederm visits that year)											Normalized New Patient in person visits (number of NEW in person E&M visits in each level divided by total number of NEW in person E&M visits that year)
	2017	2018	2019	2020	2021	2022	2023	AAGR 2017-2019 (p value)	AAGR 2020-2023 (p value)			2017	2018	2019	2020	2021	2022	2023	AAGR 2017-2019 (p value)	AAGR 2020-2023 (p value)
Level 1 (NEW)	0.173077	0.119741	0.0981818	0.0718165	0	0	0	-29.99% (P=0.013)	N/A		Level 1 (NEW)	0.0420135	0.0391782	0.0358963	0.0343112	7.25958e-07	0	7.45144e-07	-7.55% (P=0.04)	N/A
Level 2 (NEW)	0.301282	0.527508	0.602424	0.606221	0.214729	0.162101	0.138191	44.45% (P=0.21)	-34.80% (P=0.08)		Level 2 (NEW)	0.4147	0.408918	0.401537	0.39436	0.164498	0.136657	0.124421	-1.6% (P=0.05)	-28.06% (P=0.11)
Level 3 (NEW)	0.519231	0.349515	0.311515	0.304322	0.534139	0.579117	0.532663	-21.95% (P=0.19)	25.58% (P=0.23)		Level 3 (NEW)	0.519581	0.529374	0.538846	0.54684	0.630135	0.644605	0.642867	1.84% (P=0.001)	5.75% (P=0.17)
Level 4 (NEW)	0	0.00647249	0.00242424	0.0255846	0.246267	0.270061	0.340871	N/A	302.7% (P=0.17)		Level 4 (NEW)	0.022526	0.0212911	0.0223663	0.0233012	0.202372	0.216102	0.229934	-0.22% (P=0.93)	260.40% (P=0.20)
Level 5 (NEW)	0.00641026	0	0	0.00516181	0.0229827	0.0103126	0.0217755	N/A	156.63% (P=0.32)		Level 5 (NEW)	0.00117992	0.00123805	0.00135374	0.0011879	0.00299385	0.00263568	0.00277715	7.14% (P=0.11)	47.32% (P=0.28)
Normalized Established Patient Synchronous Telederm visits(number of established telederm visits in each level divided by total number of established telederm visits that year)											Normalized Established Patient in person visits (number of ESTABLISHED in person E&M visits in each level divided by total number of ESTABLISHED in person E&M visits that year)
	2017	2018	2019	2020	2021	2022	2023	AAGR 2017-2019 (p value)	AAGR 2020-2023 (p value)			2017	2018	2019	2020	2021	2022	2023	AAGR 2017-2019 (p value)	AAGR 2020-2023 (p value)
Level 1 (ESTABLISHED)	0.0144928	0.00389105	0.00378788	0.00229292	0.00219158	0.00479754	0.00132164	-37.90% (P=0.32)	-13.93% (P=0.79)		Level 1 (ESTABLISHED)	0.00509892	0.00459271	0.00405692	0.0034251	0.00280294	0.00249291	0.00217503	-10.80% (P=0.03)	-13.99% (P=0.007)
Level 2 (ESTABLISHED)	0.173913	0.505837	0.469697	0.220347	0.137118	0.10773	0.104454	91.86% (P=0.37)	-21.21% (P=0.07)		Level 2 (ESTABLISHED)	0.181926	0.166691	0.150673	0.129334	0.134546	0.117477	0.10966	-8.99% (P=0.03)	-5.11% (P=0.12)
Level 3 (ESTABLISHED)	0.478261	0.459144	0.458333	0.667444	0.561726	0.510436	0.464205	-2.07% (P=0.53)	-11.56% (P=0.01)		Level 3 (ESTABLISHED)	0.608817	0.61386	0.604651	0.588239	0.640165	0.653601	0.653021	-0.34% (P=0.70)	3.61% (P=0.14)
Level 4 (ESTABLISHED)	0.318841	0.0311284	0.0643939	0.119309	0.296421	0.372955	0.419578	8.3% (P=0.53)	62.09% (P=0.09)		Level 4 (ESTABLISHED)	0.201984	0.212641	0.23827	0.276779	0.218705	0.222761	0.231679	8.66% (P=0.14)	-5.04% (P=0.38)
Level 5 (ESTABLISHED)	0.0144928	0.00389105	0.00378788	0.00746994	0.0294002	0.0295729	0.0381955	-37.90% (P=0.32)	112.87% (P=0.14)		Level 5 (ESTABLISHED)	0.00217364	0.00221478	0.00234965	0.0022232	0.00378028	0.00366702	0.00346427	3.99% (P=0.19)	20.14% (P=0.33)
